# Supplementary material for: Application of Near-Infrared Spectroscopy in Moisture Detection of Carrot Slices During Freeze-Drying
Source: Foods. 2026 Apr 7;15(7):1256. doi: 10.3390/foods15071256 (PMC13073678; doi:10.3390/foods15071256)
Supplement: Supplementary file 1 [file foods-15-01256-s001.zip]

Archive with 1 entries (1 files):
- foods-4218348-supplementary.pdf
